# Supplementary material for: Structural insights into the Thermus thermophilus type IV pilus machinery assembling two distinct pili
Source: Commun Biol. 2026 Mar 31;9:474. doi: 10.1038/s42003-026-09762-0 (PMC13039148; doi:10.1038/s42003-026-09762-0)
Supplement: Supplementary file 3 — Supplementary Data 1 [file 42003_2026_9762_MOESM3_ESM.xlsx]

## Sheet: Fig. 3c and d
	WT																PilA5::kat
	Exp 1			Exp 2			Exp 3			classes	Freq1	Freq2	Freq3	sum	Percent		cell pole	Number of pili		cell pole	Number of pili		cell pole	Number of pili		classes	Freq1	Freq2	Freq3	sum	Percent
										0	2	0	1	3	2.34375		1	2		1	0		1	3		0	13	7	3	23	19.0083
	cell pole	Number of pili		cell pole	Number of pili		cell pole	Number of pili		1	1	1	1	3	2.34375		2	2		2	4		2	2		1	8	4	5	17	14.0496
	1	15		1	12		1	7		2	6	2	3	11	8.59375		3	2		3	6		3	2		2	3	4	8	15	12.3967
	2	3		2	4		2	9		3	5	2	7	14	10.9375		4	6		4	15		4	4		3	4	8	8	20	16.5289
	3	7		3	4		3	4		4	6	6	4	16	12.5		5	3		5	3		5	1		4	4	5	8	17	14.0496
	4	6		4	16		4	0		5	3	1	3	7	5.46875		6	4		6	9		6	2		5	3	5	6	14	11.5702
	5	4		5	13		5	2		6	5	4	5	14	10.9375		7	14		7	0		7	4		6	1	1	1	3	2.47934
	6	6		6	9		6	3		7	4	2	3	9	7.03125		8	4		8	0		8	1		7	1	1	0	2	1.65289
	7	2		7	6		7	5		8	6	1	1	8	6.25		9	12		9	3		9	3		8	0	2	1	3	2.47934
	8	2		8	2		8	10		9	2	5	2	9	7.03125		10	0		10	0		10	4		9	0	1	1	2	1.65289
	9	13		9	14		9	4		10	1	1	2	4	3.125		11	4		11	5		11	2		10	0	0	1	1	0.826446
	10	0		10	5		10	14		11	0	2	0	2	1.5625		12	3		12	2		12	5		11	0	1	0	1	0.826446
	11	3		11	11		11	3		12	0	3	1	4	3.125		13	0		13	3		13	5		12	1	0	0	1	0.826446
	12	6		12	2		12	13		13	1	3	2	6	4.6875		14	5		14	3		14	2		13	0	0	0	0	0
	13	1		13	26		13	3		14	0	2	2	4	3.125		15	0		15	5		15	1		14	1	0	0	1	0.826446
	14	21		14	6		14	3		15	2	1	1	4	3.125		16	4		16	2		16	3		15	0	1	0	1	0.826446
	15	9		15	3		15	14		16	0	1	1	2	1.5625		17	1		17	4		17	3		16	0	0	0	0	0
	16	4		16	9		16	5		17	0	0	1	1	0.78125		18	3		18	4		18	4		17	0	0	0	0	0
	17	0		17	13		17	13		18	1	1	0	2	1.5625		19	1		19	1		19	4		18	0	0	0	0	0
	18	8		18	12		18	2		19	1	0	0	1	0.78125		20	0		20	0		20	3		19	0	0	0	0	0
	19	7		19	12		19	1		20	0	0	0	0	0		21	0		21	0		21	8		20	0	0	0	0	0
	20	8		20	7		20	6		>20	2	2	0	4	3.125		22	1		22	1		22	4		>20	0	0	0	0	0
	21	19		21	9		21	3					total	128			23	1		23	5		23	5					total	121
	22	4		22	4		22	6									24	0		24	2		24	1
	23	15		23	15		23	4									25	0		25	1		25	4
	24	8		24	6		24	7									26	1		26	5		26	3
	25	5		25	4		25	9									27	5		27	2		27	0
	26	8		26	3		26	2									28	0		28	3		28	9
	27	18		27	1		27	7									29	0		29	5		29	5
	28	4		28	4		28	10									30	1		30	3		30	2
	29	6		29	7		29	16									31	5		31	3		31	0
	30	8		30	14		30	6									32	1		32	11		32	10
	31	2		31	18		31	5									33	7		33	8		33	6
	32	2		32	9		32	6									34	0		34	3		34	4
	33	3		33	11		33	6									35	0		35	1		35	3
	34	2		34	4		34	12									36	1		36	4		36	3
	35	22		35	6		35	17									37	3		37	0		37	5
	36	3		36	27		36	8									38	0		38	8		38	2
	37	4		37	8		37	4									39	0		39	4		39	5
	38	7		38	10		38	3												40	7		40	0
	39	4		39	13		39	3															41	2
	40	9		40	9		40	15															42	1
	41	3															sum	96			145			140
	42	5															no cell poles	39			40			42
	43	5
	44	7															mean	2.46154			3.625			3.33333
	45	2															median	1			3			3
	46	6
	47	8
	48	10
	sum	324			368			270
	no cell poles	48			40			40
	mean	6.75			9.2			6.75
	median	6			9			6
		pili/cell pole	Exp 1	Exp 2	Exp 3			pili/cell pole	Exp 1	Exp 2	Exp 3
	WT	average	6.75	9.2	6.75		PilA5::kat	average	2.46154	3.625	3.33333
		median	6	9	6			median	1	3	3
		particles wide	1887	2842	1796			particles wide	1492	1914	1619
		particles narrow	3150	1144	1069			particles narrow	0	0	0
		particles uncertain	396	1088	812			particles uncertain	3	14	0
		particles sum	5433	5074	3677			particles sum	1495	1928	1619
		% wide	34.7322	56.011	48.8442			% wide	99.7993	99.2739	100
		% narrow	57.979	22.5463	29.0726			% narrow	0	0	0
		% uncertain	7.28879	21.4426	22.0832			% uncertain	0.200669	0.726141	0
	mean	no wide	4.68885	10.306	6.59396		mean	no wide	4.9132	7.19735	6.66667
		no narrow	7.82717	4.14852	3.9248			no narrow	0	0	0
		no uncertain	0.983987	3.94545	2.98123			no uncertain	0.00987908	0.0526452	0
			wt	PilA5::kat			Data points clustered columns for Median
		avg no wide	7.19628	6.25907				x-coord	no wide	x-coord	no narrow	x-coord	no unassigned
		avg no narrow	5.30016	0			wt	0.73	4.68885	0.95	7.82717	1.18	0.983987
		avg no uncertain	2.63689	0.0208414			wt	0.78	10.306	1	4.14852	1.23	3.94545
							wt	0.83	6.59396	1.05	3.9248	1.28	2.98123
		st error no wide	1.64927	0.690155			PilA5::kat	1.73	4.9132	1.95	0	2.18	0.00987908
		st error no narrow	1.26515	0			PilA5::kat	1.78	7.19735	2	0	2.23	0.0526452
		st error no uncertain	0.872065	0.0161556			PilA5::kat	1.83	6.66667	2.05	0	2.28	0
			Pili per pole
		classes	wt	PilA5::kat
		0	2.34375	19.0083
		1	2.34375	14.0496
		2	8.59375	12.3967
		3	10.9375	16.5289
		4	12.5	14.0496
		5	5.46875	11.5702
		6	10.9375	2.47934
		7	7.03125	1.65289
		8	6.25	2.47934
		9	7.03125	1.65289
		10	3.125	0.826446
		11	1.5625	0.826446
		12	3.125	0.826446
		13	4.6875	0
		14	3.125	0.826446
		15	3.125	0.826446
		16	1.5625	0
		17	0.78125	0
		18	1.5625	0
		19	0.78125	0
		20	0	0
		>20	3.125	0
		Hyperpiliation	23.4375	3.30579

## Sheet: Supplementary Fig. 3c, d and e
	Wide filament identified by cryoET (Sup Fig. 3a)
		Point on filament
	distance (pixels)	1	2	3	4	5	6	7	8	9	10	11	12	13	14	mean	SD
	0	146	191.25	201	173	118.5	118.5	128	164	155	173	109.5	191.5	173.5	191.5	159.589	30.9039
	1	194.429	176.857	198.07	198.711	110.533	112.609	156.011	184.93	181.073	173.787	112.381	179.224	222.429	201.202	171.589	35.8777
	2	201	171.893	185.124	210.898	106.738	129.327	196.203	200.721	220.081	190.864	142.836	166.959	252.041	216.429	185.08	38.7756
	3	191.107	165.286	186.622	183.194	128.551	130.02	215.143	227.449	247.837	200.082	170.459	163.265	255	237.184	192.943	40.1453
	4	151.929	176.643	211.449	136.477	137.429	122.473	197.616	246.429	224.086	200.258	193.029	174.771	255	226.714	189.593	41.6923
	5	126.643	204.857	219	146	143.939	74.673	164.857	252.082	197.924	199.15	200.548	183.81	255	205.264	183.839	48.9449
	6	109.857	204.857	209.184	144.877	129.286	73.367	125.163	194.306	159.48	201.367	193.908	187.041	234.898	160.745	166.31	45.2844
	7	86.5	201	169.333	171	148	88	105.333	135.5	129.722	160.167	171.111	184.111	186.333	137	148.079	36.2286
	8	77.5	169.286	116.515	157.599	171.306	102.128	90.143	93.095	115.501	103.88	142.38	167.449	148.728	112.249	126.268	32.3393
	9	95.5	133.607	98.531	145.786	166.571	78.816	76.673	60.816	108.051	49.98	99.255	113.214	104.98	70.153	100.138	32.6586
	10	116.643	111.036	104.39	131.828	141.123	53.068	67.263	41.066	87.735	43.98	56.167	51.72	81.143	37.311	80.3194	35.381
	11	118.75	110.607	120.672	131.328	100.811	29.143	91.619	51.101	69.812	66.128	22.551	7.98	76.102	40.739	74.0959	39.7771
	12	114.607	102.821	141.592	166.684	76.7041	22.776	139.316	76.122	62.163	93.592	20.571	16.531	100.204	83.398	86.9343	46.1224
	13	149.214	91.75	169.584	217.067	81.0748	55.119	197.973	118.058	78.347	131.414	51.262	72.511	130.952	131.189	119.68	51.4628
	14	177.5	113.75	173.111	215	123.444	118.167	213	156.056	111.444	161.056	109.444	136	158.056	154	151.431	35.1431
	15	198.964	141.393	173.265	209.582	141.225	165.673	229.286	188.724	161.48	191.184	134.429	146.367	196.878	143.061	172.965	29.8934
	16	201	158.857	144.63	177.348	146	179.939	215.435	182.452	200.203	201	145.612	146	216.898	186.422	178.7	26.5018
	17	190.143	160.25	144.98	131.367	130.143	150.02	176.756	149.531	201	184.262	162.612	186.482	210.429	224.509	171.606	29.2627
	18	182	151.786	143.98	128	103.082	118.327	138.286	128.439	201	139.571	151.143	199.531	176.633	235.163	156.924	37.0127
	19	168.5	157	139.63	162.327	99.8095	123.752	157.143	126.576	186.481	108.065	146	190.558	134.693	210.816	150.811	31.7836
	20	146	196.929	165.952	177.49	128.927	132.51	179.224	125.701	175.367	91.429	139.367	140.847	102.973	183.058	148.984	31.603
	21	150.5	228	201	164	173.5	128	173	100.5	155	91	146	91	82	155	145.607	43.2156
	Narrow filament identified by cryoET (Sup Fig. 3b)
		Point on filament
	distance (pixels)	1	2	3	4	5	6	7	8	9	10	11	12	13	14	mean	SD
	0	164	91	173	191.5	128	255	182	173	219	91	91	182	201	128	162.107	50.2073
	1	124.041	91.367	148.51	147.327	126.322	244.796	175.824	180.926	227.98	93.8571	120.238	170	201	112.476	154.619	47.6529
	2	128.857	127.286	140.184	103.925	128.694	255	188.771	194.077	235.98	93.8571	128	158.286	194.667	116.095	156.691	49.3981
	3	138.286	177.204	135.714	82.184	128	242.878	192.857	209.082	216.429	85.8571	128	138.286	187.429	128	156.443	48.4928
	4	148.449	194.537	121.582	113.408	149.224	254.796	181.871	200.785	201	85.2698	140.286	153.429	188.333	141.143	162.437	43.844
	5	165.102	201.738	128	161.609	145.469	254.143	149.848	200.189	201	125.048	158	182.556	184.841	182.556	174.293	34.2707
	6	158.857	193.561	128	194.214	143.429	221.571	115.633	193.704	201	153.714	171.714	201	211.286	211.286	178.498	33.3986
	7	128	154.833	128	201	133.889	155.833	78	153.111	219	178.444	148	209	227	202.778	165.492	42.5072
	8	131.429	126.024	101.061	175.163	109.15	76.35	50.892	105.405	210.429	182.587	126.825	196.333	215.476	151.667	139.914	50.4709
	9	133.306	125.908	93.2653	156.286	91.102	36.102	66.867	87.694	193.367	138.429	96.286	169.286	187.286	91	119.013	46.4532
	10	133.877	118.316	83.4082	124.857	114.866	29.367	114.356	79.633	178.571	133.222	104.111	102.238	127.667	69.397	108.135	35.39
	11	141.592	128	75.6939	90.878	148.32	49.095	162.286	97.881	149.429	122.317	87.286	48.127	86.746	53.683	102.952	39.2141
	12	153.51	133.143	73	77.041	183.347	93.092	185.01	147.286	138.286	128	88.429	20.571	75.571	41.286	109.827	50.4289
	13	142.966	149	86.7585	106.898	224.766	154.531	192.207	191.69	109.991	140	95.286	58.889	122.46	70.619	131.862	48.4268
	14	158	143	121.833	143	245	175.167	171	223	121.667	144	129.667	129.778	168.222	97.222	155.04	40.0066
	15	166.327	181.99	123.959	179.663	249.857	197	147.031	254.633	146.776	146	179.857	197.857	216.429	135.714	180.221	40.2148
	16	149.184	213.983	143.211	159.347	217.612	195.667	103.718	233.245	210.372	151.714	204.429	243	249	142.063	186.896	44.7397
	17	135.714	208.714	155.245	133.279	186.252	190.192	98.8	201.129	239.898	180.857	212.429	255	255	162.571	186.791	46.6677
	18	112.143	201	147.837	102.092	135.796	156.959	136.571	182.061	252.429	182	201	242.143	242.143	190.429	177.472	48.0053
	19	91	184.289	146	116.755	89.161	150.238	153.925	150.98	229.204	155.714	206.714	204.524	205.095	208.651	163.732	44.5718
	20	92.2245	153.633	143.49	145.633	81.531	157.214	185.014	125.545	173	123.175	217.286	176.825	178.254	213	154.702	40.1249
	21	109	100	128	137	73	164	201	91	109	128	219	164	182	201	143.286	45.7055
